# Supplementary material for: Overcoming Temozolomide Resistance in Glioblastoma via Enhanced NAD+ Bioavailability and Inhibition of Poly-ADP-Ribose Glycohydrolase
Source: Cancers (Basel). 2022 Jul 22;14(15):3572. doi: 10.3390/cancers14153572 (PMC9331395; doi:10.3390/cancers14153572)
Supplement: Supplementary file 1 [file cancers-14-03572-s001.zip]

Archive with 1 entries (1 files):
- cancers-1794690-supplementary.pdf
